# Supplementary material for: Selecting additional tag SNPs for tolerating missing data in genotyping
Source: BMC Bioinformatics. 2005 Nov 1;6:263. doi: 10.1186/1471-2105-6-263 (PMC1316880; doi:10.1186/1471-2105-6-263)
Supplement: Additional File 2 — The program for the second greedy algorithm. The Greedy2.zip file is compressed using WinZip and contains the JAVA source code for the second greedy algorithm. [file 1471-2105-6-263-S2.zip]

Archive with 2 entries (2 files):
- RunG2.java
- Greedy2.java
