# Supplementary material for: Selecting additional tag SNPs for tolerating missing data in genotyping
Source: BMC Bioinformatics. 2005 Nov 1;6:263. doi: 10.1186/1471-2105-6-263 (PMC1316880; doi:10.1186/1471-2105-6-263)
Supplement: Additional File 3 — The program for the iterative LP-relaxation algorithm. The ILP.zip file is compressed using WinZip and contains the Perl script for the iterative LP-relaxation algorithm. [file 1471-2105-6-263-S3.zip]

Archive with 2 entries (2 files):
- lp_solve.exe
- ILPRelax.pl
